# Supplementary material for: Cystic Interstitial Lung Diseases: A Pictorial Review and a Practical Guide for the Radiologist
Source: Diagnostics (Basel). 2020 May 27;10(6):346. doi: 10.3390/diagnostics10060346 (PMC7345690; doi:10.3390/diagnostics10060346)
Supplement: Supplementary file 1 [file diagnostics-10-00346-s001.zip]

Archive with 6 entries (6 files):
- FIG12NEW.JPG
- FIG2NEW.JPG
- FIG8NEW.JPG
- flowchart.docx
- flowchart.pdf
- Table1word.docx
